# Supplementary material for: BBX11 promotes red light-mediated photomorphogenic development by modulating phyB-PIF4 signaling
Source: aBIOTECH. 2021 Apr 26;2(2):117–30. doi: 10.1007/s42994-021-00037-2 (PMC9590482; doi:10.1007/s42994-021-00037-2)
Supplement: Supplementary file 2 — Table 1. List of 437 BBX11-regulated genes [file 42994_2021_37_MOESM2_ESM.xlsx]

## Sheet: Sheet1
Supplemental Table 1.List of 437 BBX11-regulated genes
Gene	Col-0_FPKM	bbx11-1_FPKM	Annotation
AT1G01580	3.24	1.94	ferric reduction oxidase 2
AT1G02710	8.19	12.88	glycine-rich protein
AT1G03090	23.72	36.17	methylcrotonyl-CoA carboxylase alpha chain, mitochondrial / 3-methylcrotonyl-CoA carboxylase 1 (MCCA)
AT1G03120	1.07	1.73	responsive to abscisic acid 28
AT1G04180	1.24	0.69	YUCCA 9
AT1G04660	0.5	1.13	glycine-rich protein
AT1G04800	69.71	111.77	glycine-rich protein
AT1G05065	3.65	2.15	CLAVATA3/ESR-RELATED 20
AT1G05675	1.04	2.25	UDP-Glycosyltransferase superfamily protein
AT1G07135	22.35	58.62	glycine-rich protein
AT1G07450	3.5	2.26	NAD(P)-binding Rossmann-fold superfamily protein
AT1G08630	1.02	2.03	threonine aldolase 1
AT1G09240	0.64	1.15	nicotianamine synthase 3
AT1G10070	2.65	5.86	branched-chain amino acid transaminase 2
AT1G11850	5.56	10.23
AT1G13650	5.09	3.36
AT1G14220	1.61	1.02	Ribonuclease T2 family protein
AT1G15010	1.96	3.98
AT1G15040	2.82	4.36	Class I glutamine amidotransferase-like superfamily protein
AT1G15825	3.38	5.18	hydroxyproline-rich glycoprotein family protein
AT1G15840	0.89	1.48
AT1G16110	2.09	3.39	wall associated kinase-like 6
AT1G16510	2.71	4.1	SAUR-like auxin-responsive protein family
AT1G16515	1.38	3.28
AT1G16530	1.28	0.7	ASYMMETRIC LEAVES 2-like 9
AT1G16820	2.65	1.67	vacuolar ATP synthase catalytic subunit-related / V-ATPase-related / vacuolar proton pump-related
AT1G17810	0.7	1.07	beta-tonoplast intrinsic protein
AT1G17830	2.31	3.5	Protein of unknown function (DUF789)
AT1G18020	0.59	3.56	FMN-linked oxidoreductases superfamily protein
AT1G18290	0.8	1.3
AT1G18420	1.08	0.66	Aluminium activated malate transporter family protein
AT1G18570	7.49	11.98	myb domain protein 51
AT1G19020	10.47	19.45
AT1G19200	2.48	1.49	Protein of unknown function (DUF581)
AT1G19380	13.05	22.65	Protein of unknown function (DUF1195)
AT1G19550	1.4	0.48	Glutathione S-transferase family protein
AT1G19640	1.34	0.8	jasmonic acid carboxyl methyltransferase
AT1G19840	5.53	3.61	SAUR-like auxin-responsive protein family
AT1G20310	0.71	1.12
AT1G20350	1.39	2.73	translocase inner membrane subunit 17-1
AT1G22570	4.31	7.01	Major facilitator superfamily protein
AT1G24095	3.79	2.36	Putative thiol-disulphide oxidoreductase DCC
AT1G24145	7.1	10.97
AT1G25400	15.35	24.85
AT1G26390	1.8	0.72	FAD-binding Berberine family protein
AT1G26762	0.76	1.56
AT1G27695	0.77	1.95	glycine-rich protein
AT1G27730	31.25	52.13	salt tolerance zinc finger
AT1G28360	0.66	1.3	ERF domain protein 12
AT1G29420	1.08	0.6	SAUR-like auxin-responsive protein family
AT1G29440	14.54	9.56	SAUR-like auxin-responsive protein family
AT1G29770	1.14	0.6	Haloacid dehalogenase-like hydrolase (HAD) superfamily protein
AT1G30550	1.54	0.96	S-adenosyl-L-methionine-dependent methyltransferases superfamily protein
AT1G31750	0.85	1.82	proline-rich family protein
AT1G32920	98.11	166.43
AT1G32928	7.66	12.87
AT1G33055	3.57	5.52
AT1G33760	1.38	2.44	Integrase-type DNA-binding superfamily protein
AT1G34245	2.41	1.28	Putative membrane lipoprotein
AT1G35140	19.31	40.49	Phosphate-responsive 1 family protein
AT1G44608	2.12	3.32
AT1G47990	0.54	1.02	gibberellin 2-oxidase 4
AT1G49700	0.73	2.07	Plant protein 1589 of unknown function
AT1G52040	2.56	1.35	myrosinase-binding protein 1
AT1G53887	1.29	2.68
AT1G55980	1.98	0.67	FAD/NAD(P)-binding oxidoreductase family protein
AT1G56045	52.44	99.89	Ribosomal protein L41 family
AT1G56150	3.85	7	SAUR-like auxin-responsive protein family
AT1G56240	0.8	1.93	phloem protein 2-B13
AT1G57990	53.45	84.96	purine permease 18
AT1G59359	0.84	2.62	Ribosomal protein S5 family protein
AT1G59730	1.99	1.09	thioredoxin H-type 7
AT1G60740	1.7	0.91	Thioredoxin superfamily protein
AT1G61340	3.26	5.84	F-box family protein
AT1G61450	3.94	2.33
AT1G61470	0.91	1.73	Polynucleotidyl transferase, ribonuclease H-like superfamily protein
AT1G61930	2.51	1.66	Protein of unknown function, DUF584
AT1G62580	5.76	1.96	Flavin-binding monooxygenase family protein
AT1G62760	0.87	1.6	Plant invertase/pectin methylesterase inhibitor superfamily protein
AT1G63860	2.32	4.14	Disease resistance protein (TIR-NBS-LRR class) family
AT1G64065	1.87	2.83	Late embryogenesis abundant (LEA) hydroxyproline-rich glycoprotein family
AT1G64105	3.95	2.52	NAC domain containing protein 27
AT1G65060	4.42	2.84	4-coumarate:CoA ligase 3
AT1G65450	1.27	0.6	HXXXD-type acyl-transferase family protein
AT1G65845	17.28	26.41
AT1G66050	1.64	1	Zinc finger (C3HC4-type RING finger) family protein
AT1G66100	12.22	4.76	Plant thionin
AT1G66160	9.31	16.91	CYS, MET, PRO, and GLY protein 1
AT1G67035	1.73	0.93
AT1G67760	1.18	0.68	TCP-1/cpn60 chaperonin family protein
AT1G67780	2.09	1.12	Zinc-finger domain of monoamine-oxidase A repressor R1 protein
AT1G68825	1.35	0.58	ROTUNDIFOLIA like 15
AT1G69480	0.85	1.33	EXS (ERD1/XPR1/SYG1) family protein
AT1G69490	9.92	15.19	NAC-like, activated by AP3/PI
AT1G72060	2.84	6.47	serine-type endopeptidase inhibitors
AT1G72490	1.11	0.44
AT1G72520	2.62	5.27	PLAT/LH2 domain-containing lipoxygenase family protein
AT1G73165	3.07	1.59	CLAVATA3/ESR-RELATED 1
AT1G73220	1.48	2.52	organic cation/carnitine transporter1
AT1G73600	3.12	2.01	S-adenosyl-L-methionine-dependent methyltransferases superfamily protein
AT1G73780	1.5	0.71	Bifunctional inhibitor/lipid-transfer protein/seed storage 2S albumin superfamily protein
AT1G73910	0.63	1.54	actin-related proteins 4A
AT1G74290	1.34	0.8	alpha/beta-Hydrolases superfamily protein
AT1G74890	1.2	0.67	response regulator 15
AT1G75550	1.47	2.73	glycine-rich protein
AT1G76600	22.06	33.1
AT1G76650	10.06	17.44	calmodulin-like 38
AT1G76705	1.2	2.01	calmodulin binding
AT1G77640	0.75	1.49	Integrase-type DNA-binding superfamily protein
AT1G79360	1.11	1.89	organic cation/carnitine transporter 2
AT1G80160	0.95	1.67	Lactoylglutathione lyase / glyoxalase I family protein
AT1G80340	2.59	1.49	gibberellin 3-oxidase 2
AT1G80840	28.32	60.38	WRKY DNA-binding protein 40
AT2G01008	0.73	3.26
AT2G01300	3.41	5.16
AT2G04050	0.69	1.55	MATE efflux family protein
AT2G05440	27.93	48.81	GLYCINE RICH PROTEIN 9
AT2G05510	7.61	14.3	Glycine-rich protein family
AT2G05520	189.39	332.72	glycine-rich protein 3
AT2G05540	70.75	120.92	Glycine-rich protein family
AT2G15880	6.28	11.3	Leucine-rich repeat (LRR) family protein
AT2G16586	0.6	1.41
AT2G18150	1.53	0.8	Peroxidase superfamily protein
AT2G18540	1.05	1.84	RmlC-like cupins superfamily protein
AT2G18800	4.12	2.6	xyloglucan endotransglucosylase/hydrolase 21
AT2G19800	46.67	79.04	myo-inositol oxygenase 2
AT2G19970	8.11	5.22	CAP (Cysteine-rich secretory proteins, Antigen 5, and Pathogenesis-related 1 protein) superfamily protein
AT2G20142	1.44	2.5	Toll-Interleukin-Resistance (TIR) domain family protein
AT2G20515	6.86	4.23
AT2G20520	0.93	1.63	FASCICLIN-like arabinogalactan 6
AT2G21060	27.79	43.66	glycine-rich protein 2B
AT2G21820	1.62	2.99
AT2G22860	0.96	2.87	phytosulfokine 2 precursor
AT2G22880	6.42	9.74	VQ motif-containing protein
AT2G23050	3.29	1.99	Phototropic-responsive NPH3 family protein
AT2G24600	2.57	4.2	Ankyrin repeat family protein
AT2G24850	1.18	0.48	tyrosine aminotransferase 3
AT2G26267	4.26	6.4
AT2G26310	1.15	0.71	Chalcone-flavanone isomerase family protein
AT2G26370	2.01	3.17	MD-2-related lipid recognition domain-containing protein
AT2G26560	0.69	1.29	phospholipase A 2A
AT2G27080	7.89	12.36	Late embryogenesis abundant (LEA) hydroxyproline-rich glycoprotein family
AT2G28120	8.9	13.64	Major facilitator superfamily protein
AT2G28630	10.12	16.04	3-ketoacyl-CoA synthase 12
AT2G28671	0.9	1.49
AT2G28780	7.16	4.77
AT2G29170	3.53	1.66	NAD(P)-binding Rossmann-fold superfamily protein
AT2G29350	3.49	0.9	senescence-associated gene 13
AT2G30750	2.52	1.04	cytochrome P450, family 71, subfamily A, polypeptide 12
AT2G30766	14.39	8.91
AT2G31945	1.78	3.97
AT2G32190	1.16	1.8
AT2G32200	1.38	3.5
AT2G32550	1.38	0.8	Cell differentiation, Rcd1-like protein
AT2G32690	38.44	92.22	glycine-rich protein 23
AT2G33580	3.07	5.03	Protein kinase superfamily protein
AT2G34700	0.74	1.21	Pollen Ole e 1 allergen and extensin family protein
AT2G35035	1.51	0.98	urease accessory protein D
AT2G35300	16.89	30.63	Late embryogenesis abundant protein, group 1 protein
AT2G35658	0.65	1.51
AT2G36120	29.91	69.77	Glycine-rich protein family
AT2G36355	2.11	3.45	Family of unknown function (DUF662)
AT2G37380	4.47	2.85
AT2G37580	2.49	4.18	RING/U-box superfamily protein
AT2G38250	1.22	1.88	Homeodomain-like superfamily protein
AT2G38470	39.38	73.96	WRKY DNA-binding protein 33
AT2G39200	4.48	7.28	Seven transmembrane MLO family protein
AT2G40330	1.86	3.03	PYR1-like 6
AT2G41010	10.87	16.9	calmodulin (CAM)-binding protein of 25 kDa
AT2G41260	0.66	1.63	glycine-rich protein / late embryogenesis abundant protein (M17)
AT2G41640	12.8	27.92	Glycosyltransferase family 61 protein
AT2G41730	1.8	3.52
AT2G43570	6.33	3.66	chitinase, putative
AT2G43870	4.86	3.23	Pectin lyase-like superfamily protein
AT2G46650	42.98	28.55	cytochrome B5 isoform C
AT2G47880	2.66	1	Glutaredoxin family protein
AT2G47890	36.78	9.26	B-box type zinc finger protein with CCT domain
AT3G01140	1.19	0.66	myb domain protein 106
AT3G02140	8.35	13.1	AFP2 (ABI five-binding protein 2) family protein
AT3G02480	51.75	82.26	Late embryogenesis abundant protein (LEA) family protein
AT3G02840	0.67	1.21	ARM repeat superfamily protein
AT3G02885	2.26	1.15	GAST1 protein homolog 5
AT3G03341	8.37	13.04
AT3G04640	6.71	16.14	glycine-rich protein
AT3G06220	0.84	1.46	AP2/B3-like transcriptional factor family protein
AT3G10930	4.2	9.47
AT3G11120	35.83	65.08	Ribosomal protein L41 family
AT3G11260	1.38	0.79	WUSCHEL related homeobox 5
AT3G12820	1.64	0.72	myb domain protein 10
AT3G12830	4.43	7.29	SAUR-like auxin-responsive protein family
AT3G13950	2.29	1.4
AT3G14452	0.66	2.79
AT3G14530	1.74	1.11	Terpenoid synthases superfamily protein
AT3G14880	0.75	1.25
AT3G16510	2.01	3.69	Calcium-dependent lipid-binding (CaLB domain) family protein
AT3G16712	1.46	3.07
AT3G19440	2.86	1.78	Pseudouridine synthase family protein
AT3G19710	45.41	29.3	branched-chain aminotransferase4
AT3G20470	3.23	11.88	glycine-rich protein 5
AT3G20590	1.07	0.42	Late embryogenesis abundant (LEA) hydroxyproline-rich glycoprotein family
AT3G20730	1.11	0.74	Tetratricopeptide repeat (TPR)-like superfamily protein
AT3G22100	1.24	1.93	basic helix-loop-helix (bHLH) DNA-binding superfamily protein
AT3G22142	9.62	16.5	Bifunctional inhibitor/lipid-transfer protein/seed storage 2S albumin superfamily protein
AT3G22550	9.95	6.35	Protein of unknown function (DUF581)
AT3G22740	2.38	1.4	homocysteine S-methyltransferase 3
AT3G22840	6.64	4.28	Chlorophyll A-B binding family protein
AT3G23230	0.47	1.49	Integrase-type DNA-binding superfamily protein
AT3G23450	2.87	7.85
AT3G24420	2.3	1.36	alpha/beta-Hydrolases superfamily protein
AT3G25790	3.95	2.49	myb-like transcription factor family protein
AT3G26170	2.32	3.95	cytochrome P450, family 71, subfamily B, polypeptide 19
AT3G29000	2.14	4.81	Calcium-binding EF-hand family protein
AT3G29140	1.66	3.04
AT3G29590	2.2	1.13	HXXXD-type acyl-transferase family protein
AT3G43190	5.57	3.68	sucrose synthase 4
AT3G43850	1.83	2.98
AT3G44006	6.24	1.61
AT3G44260	26.39	42.05	Polynucleotidyl transferase, ribonuclease H-like superfamily protein
AT3G45280	1.09	0.53	syntaxin of plants 72
AT3G45730	10.12	16.7
AT3G46080	2.38	6.23	C2H2-type zinc finger family protein
AT3G46090	3.41	8.48	C2H2 and C2HC zinc fingers superfamily protein
AT3G47340	12.24	20.11	glutamine-dependent asparagine synthase 1
AT3G47980	5.38	3.42	Integral membrane HPP family protein
AT3G48240	1.86	1.18	Octicosapeptide/Phox/Bem1p family protein
AT3G49820	0.8	1.5
AT3G50480	10.29	15.86	homolog of RPW8 4
AT3G51810	0.9	2.07	Stress induced protein
AT3G52115	2.98	1.52	gamma response gene 1
AT3G52400	9.17	15.39	syntaxin of plants 122
AT3G53040	1.66	2.98	late embryogenesis abundant protein, putative / LEA protein, putative
AT3G55500	2.14	3.64	expansin A16
AT3G55970	2.62	1.72	jasmonate-regulated gene 21
AT3G55980	75.93	120.93	salt-inducible zinc finger 1
AT3G56020	21.38	38.58	Ribosomal protein L41 family
AT3G56620	1.27	1.94	nodulin MtN21 /EamA-like transporter family protein
AT3G57500	2.32	1.54
AT3G57530	27.61	41.7	calcium-dependent protein kinase 32
AT3G57950	2.43	1.2
AT3G59080	12.01	18.05	Eukaryotic aspartyl protease family protein
AT3G59880	2.61	4
AT4G00070	1.48	0.44	RING/U-box superfamily protein
AT4G01390	7.08	3.72	TRAF-like family protein
AT4G01740	0.8	1.28	Cysteine/Histidine-rich C1 domain family protein
AT4G02970	17.52	28.01	7SL RNA1
AT4G03330	0.66	1.03	syntaxin of plants 123
AT4G04972	0.85	1.64
AT4G05071	0.14	1.03
AT4G08040	2.89	4.44	1-aminocyclopropane-1-carboxylate synthase 11
AT4G08230	4.91	9.32	glycine-rich protein
AT4G08555	13.82	23.19
AT4G08780	2.62	1.46	Peroxidase superfamily protein
AT4G11000	0.7	1.63	Ankyrin repeat family protein
AT4G11890	1.06	2.15	Protein kinase superfamily protein
AT4G12870	3.57	2.17	Gamma interferon responsive lysosomal thiol (GILT) reductase family protein
AT4G13280	0.99	1.75	terpenoid synthase 12
AT4G13340	53.02	89.88	Leucine-rich repeat (LRR) family protein
AT4G14305	2.08	1.25	Peroxisomal membrane 22 kDa (Mpv17/PMP22) family protein
AT4G15120	2.07	1.22	VQ motif-containing protein
AT4G15440	2.35	1.49	hydroperoxide lyase 1
AT4G15975	0.73	1.21	RING/U-box superfamily protein
AT4G17245	28.55	45.41	RING/U-box superfamily protein
AT4G17490	27.79	43.04	ethylene responsive element binding factor 6
AT4G18010	30.09	49.15	myo-inositol polyphosphate 5-phosphatase 2
AT4G18197	5.38	8.61	purine permease 7
AT4G18630	2.55	1.61	Protein of unknown function (DUF688)
AT4G18650	0.82	1.99	transcription factor-related
AT4G19520	5.65	8.68	disease resistance protein (TIR-NBS-LRR class) family
AT4G20325	5.04	3.25
AT4G21020	3.52	6.13	Late embryogenesis abundant protein (LEA) family protein
AT4G21760	1.21	0.79	beta-glucosidase 47
AT4G22210	2.64	4.39	low-molecular-weight cysteine-rich 85
AT4G22880	8.46	5	leucoanthocyanidin dioxygenase
AT4G22900	1.06	0.61	Protein of unknown function (DUF1191)
AT4G23180	16.49	25.81	cysteine-rich RLK (RECEPTOR-like protein kinase) 10
AT4G23210	0.7	1.16	cysteine-rich RLK (RECEPTOR-like protein kinase) 13
AT4G23220	1.01	1.86	cysteine-rich RLK (RECEPTOR-like protein kinase) 14
AT4G23560	1.21	0.63	glycosyl hydrolase 9B15
AT4G23810	3.49	6.09	WRKY family transcription factor
AT4G23900	1.75	1	Nucleoside diphosphate kinase family protein
AT4G24040	2.79	4.2	trehalase 1
AT4G24570	24.33	49.37	dicarboxylate carrier 2
AT4G25490	1.09	1.96	C-repeat/DRE binding factor 1
AT4G25580	0.56	1.26	CAP160 protein
AT4G26055	1.76	4.05
AT4G26950	1.27	0.7	Protein of unknown function, DUF584
AT4G27280	108.62	171.15	Calcium-binding EF-hand family protein
AT4G28040	6.43	10.13	nodulin MtN21 /EamA-like transporter family protein
AT4G28085	1.73	3.03
AT4G28310	10.92	7.09
AT4G28680	1.46	0.83	L-tyrosine decarboxylase
AT4G28703	2.48	4.08	RmlC-like cupins superfamily protein
AT4G29780	11.25	20.13
AT4G31800	6.22	14.11	WRKY DNA-binding protein 18
AT4G31940	4.29	1.74	cytochrome P450, family 82, subfamily C, polypeptide 4
AT4G32785	0.97	1.65
AT4G33050	11.52	17.86	calmodulin-binding family protein
AT4G34150	60.75	102.22	Calcium-dependent lipid-binding (CaLB domain) family protein
AT4G34500	11.05	6.87	Protein kinase superfamily protein
AT4G34510	1.35	0.86	3-ketoacyl-CoA synthase 17
AT4G34540	3.82	2.4	NmrA-like negative transcriptional regulator family protein
AT4G34555	41.24	26.15	Ribosomal protein S25 family protein
AT4G34560	22.26	14.3
AT4G34570	10.39	6.39	thymidylate synthase 2
AT4G34580	5.6	3.51	Sec14p-like phosphatidylinositol transfer family protein
AT4G34610	20.75	13.45	BEL1-like homeodomain 6
AT4G34630	49.05	31.98
AT4G34640	67.69	44.89	squalene synthase 1
AT4G34670	354.72	227.27	Ribosomal protein S3Ae
AT4G34680	10.63	6.05	GATA transcription factor 3
AT4G34730	45.75	29.85	ribosome-binding factor A family protein
AT4G34870	532.44	346.47	rotamase cyclophilin 5
AT4G34880	1.51	0.85	Amidase family protein
AT4G34881	24.15	14.64
AT4G35390	1.59	0.97	AT-hook protein of GA feedback 1
AT4G35770	64.37	126.07	Rhodanese/Cell cycle control phosphatase superfamily protein
AT4G36230	0.66	2.13
AT4G36430	5.29	2.83	Peroxidase superfamily protein
AT4G37022	2.21	3.78
AT4G37220	2.87	4.99	Cold acclimation protein WCOR413 family
AT4G37370	5.57	10.42	cytochrome P450, family 81, subfamily D, polypeptide 8
AT4G37770	0.9	1.63	1-amino-cyclopropane-1-carboxylate synthase 8
AT4G38550	11.03	17.11	Arabidopsis phospholipase-like protein (PEARLI 4) family
AT5G01080	1.23	0.42	Beta-galactosidase related protein
AT5G01100	0.7	1.1	O-fucosyltransferase family protein
AT5G02780	2.88	1.53	glutathione transferase lambda 1
AT5G03350	1.24	1.91	Legume lectin family protein
AT5G03495	0.79	1.26	RNA-binding (RRM/RBD/RNP motifs) family protein
AT5G03790	0.76	1.38	homeobox 51
AT5G05270	22.73	14.86	Chalcone-flavanone isomerase family protein
AT5G05290	1.03	2.11	expansin A2
AT5G05420	1.18	2.09	FKBP-like peptidyl-prolyl cis-trans isomerase family protein
AT5G06480	1.78	0.87	Immunoglobulin E-set superfamily protein
AT5G07100	2.96	4.49	WRKY DNA-binding protein 26
AT5G07700	1.53	0.76	myb domain protein 76
AT5G08640	18.63	12.37	flavonol synthase 1
AT5G08760	5.06	7.85
AT5G10130	8.7	5.77	Pollen Ole e 1 allergen and extensin family protein
AT5G10695	4.92	8.98
AT5G13181	1.56	0.13
AT5G13930	68.61	41.33	Chalcone and stilbene synthase family protein
AT5G14110	0.88	2.15	Protein of unknown function (DUF 3339)
AT5G15254	0.22	1.21
AT5G16160	1.26	2.29
AT5G17220	6.04	3.47	glutathione S-transferase phi 12
AT5G18661	1.1	2.83
AT5G18840	1.44	0.81	Major facilitator superfamily protein
AT5G19240	45.12	68.14	Glycoprotein membrane precursor GPI-anchored
AT5G20230	20.89	49.35	blue-copper-binding protein
AT5G22690	2.26	3.53	Disease resistance protein (TIR-NBS-LRR class) family
AT5G23230	1.13	0.56	nicotinamidase 2
AT5G24105	4.27	2.58	arabinogalactan protein 41
AT5G24240	1.8	0.13	Phosphatidylinositol 3- and 4-kinase ;Ubiquitin family protein
AT5G26749	1.61	2.77	C2H2 and C2HC zinc fingers superfamily protein
AT5G27420	13.96	21.78	carbon/nitrogen insensitive 1
AT5G27889	1.43	3.24
AT5G28630	0.95	1.77	glycine-rich protein
AT5G36925	2.13	3.78
AT5G38900	1.74	0.74	Thioredoxin superfamily protein
AT5G39860	2.86	1.47	basic helix-loop-helix (bHLH) DNA-binding family protein
AT5G40330	2.44	1.36	myb domain protein 23
AT5G40970	5.71	8.64	Protein of unknown function (DUF 3339)
AT5G41740	4.17	7.51	Disease resistance protein (TIR-NBS-LRR class) family
AT5G43040	1.09	0.72	Cysteine/Histidine-rich C1 domain family protein
AT5G43250	7.81	4.78	nuclear factor Y, subunit C13
AT5G44310	1.87	3.18	Late embryogenesis abundant protein (LEA) family protein
AT5G44420	0.51	2.33	plant defensin 1.2
AT5G44575	3.12	4.76
AT5G44585	3.39	6.47
AT5G45080	1.13	0.61	phloem protein 2-A6
AT5G45310	1.88	3.06
AT5G46690	7.55	4.27	beta HLH protein 71
AT5G46730	3.15	7.03	glycine-rich protein
AT5G47000	1.02	0.61	Peroxidase superfamily protein
AT5G47590	1.63	2.96	Heat shock protein HSP20/alpha crystallin family
AT5G49520	1.67	2.52	WRKY DNA-binding protein 48
AT5G51190	25.81	42.4	Integrase-type DNA-binding superfamily protein
AT5G52050	10.48	21.97	MATE efflux family protein
AT5G52270	1.03	0.58	SNARE-like superfamily protein
AT5G52750	3.48	7.27	Heavy metal transport/detoxification superfamily protein
AT5G52760	0.49	1.32	Copper transport protein family
AT5G52860	0.56	1.01	ABC-2 type transporter family protein
AT5G53144	2.35	6.04
AT5G53290	3.31	1.98	cytokinin response factor 3
AT5G53870	0.57	1.21	early nodulin-like protein 1
AT5G54060	2.54	1.66	UDP-glucose:flavonoid 3-o-glucosyltransferase
AT5G54165	1.07	1.99
AT5G54710	2.85	4.61	Ankyrin repeat family protein
AT5G54720	1.99	3.38	Ankyrin repeat family protein
AT5G55410	4.43	8.81	Bifunctional inhibitor/lipid-transfer protein/seed storage 2S albumin superfamily protein
AT5G56080	3.42	1.52	nicotianamine synthase 2
AT5G57220	5.88	9.31	cytochrome P450, family 81, subfamily F, polypeptide 2
AT5G57560	79.59	135.18	Xyloglucan endotransglucosylase/hydrolase family protein
AT5G57570	0.52	1.05	GCK domain-containing protein
AT5G58120	4.86	7.41	Disease resistance protein (TIR-NBS-LRR class) family
AT5G58780	1.01	0.55	Undecaprenyl pyrophosphate synthetase family protein
AT5G59820	14.54	25.63	C2H2-type zinc finger family protein
AT5G61660	5.2	8.58	glycine-rich protein
AT5G62150	2.02	1.27	peptidoglycan-binding LysM domain-containing protein
AT5G62330	3	1.8
AT5G62490	3.12	4.95	HVA22 homologue B
AT5G62520	2.64	1.71	similar to RCD one 5
AT5G63660	5.44	3.27	Scorpion toxin-like knottin superfamily protein
AT5G66070	8.89	13.51	RING/U-box superfamily protein
AT5G66110	0.41	1.09	Heavy metal transport/detoxification superfamily protein
AT5G66210	14.65	22.73	calcium-dependent protein kinase 28
AT5G66400	18.19	28.52	Dehydrin family protein
AT5G66480	2.28	3.45
AT5G66650	11.88	19	Protein of unknown function (DUF607)
AT5G66740	2.65	1.68	Protein of unknown function (DUF620)
AT5G66815	1.89	0.99
AT5G66985	8.59	5.4
AT5G67450	3.02	4.54	zinc-finger protein 1
ATCG00050	8.5	14.48	ribosomal protein S16
ATCG00120	15.47	23.78	ATP synthase subunit alpha
ATCG00130	31	52.09	ATPase, F0 complex, subunit B/B', bacterial/chloroplast
ATCG00140	42.48	64.06	ATP synthase subunit C family protein
ATCG00170	2.79	4.2	DNA-directed RNA polymerase family protein
ATCG00210	57.27	127.73	electron transporter, transferring electrons within cytochrome b6/f complex of photosystem IIs
ATCG00330	234.23	358.36	chloroplast ribosomal protein S14
ATCG00360	18.29	29.19	Tetratricopeptide repeat (TPR)-like superfamily protein
ATCG00500	2.1	3.64	acetyl-CoA carboxylase carboxyl transferase subunit beta
ATCG00520	7.47	12.04	unfolded protein binding
ATCG00560	36.59	65.53	photosystem II reaction center protein L
ATCG00570	28.72	51.35	photosystem II reaction center protein F
ATCG00600	13.92	23.13	PETG
ATCG00690	22.38	39.28	photosystem II reaction center protein T
ATCG01000	2.1	5.57	Ycf1 protein
ATCG01040	2.83	4.58	Cytochrome C assembly protein
ATCG01050	6.09	9.2	NADH-Ubiquinone/plastoquinone (complex I) protein
ATCG01060	14.68	22.28	iron-sulfur cluster binding;electron carriers;4 iron, 4 sulfur cluster binding
ATCG01070	13.78	23	NADH-ubiquinone/plastoquinone oxidoreductase chain 4L
ATMG00070	2.03	3.78	NADH dehydrogenase subunit 9
ATMG00640	1.27	2.21	hydrogen ion transporting ATP synthases, rotational mechanism;zinc ion binding
ATMG00650	1.72	4.5	NADH dehydrogenase subunit 4L
ATMG00650	1.72	4.5	NADH dehydrogenase subunit 4L
ATMG01360	0.94	1.56	cytochrome oxidase
