# Supplementary material for: BBX11 promotes red light-mediated photomorphogenic development by modulating phyB-PIF4 signaling
Source: aBIOTECH. 2021 Apr 26;2(2):117–30. doi: 10.1007/s42994-021-00037-2 (PMC9590482; doi:10.1007/s42994-021-00037-2)
Supplement: Supplementary file 3 — Table 2. List of 590 PIF4-regulated genes [file 42994_2021_37_MOESM3_ESM.xlsx]

## Sheet: Sheet1
Supplemental Table 2. List of 590 PIF4-regulated genes
Gene	Col-0_FPKM	pif4-2_FPKM	Annotation
AT1G01380	2.76	1.4	Homeodomain-like superfamily protein
AT1G01520	5.13	3.36	Homeodomain-like superfamily protein
AT1G02340	7.11	2.04	basic helix-loop-helix (bHLH) DNA-binding superfamily protein
AT1G02350	3.41	2.06	protoporphyrinogen oxidase-related
AT1G02660	22.17	41.97	alpha/beta-Hydrolases superfamily protein
AT1G02920	28.81	14.58	glutathione S-transferase 7
AT1G02930	40.5	26.28	glutathione S-transferase 6
AT1G04560	4.57	1.3	AWPM-19-like family protein
AT1G04800	69.71	106.99	glycine-rich protein
AT1G05065	3.65	2.26	CLAVATA3/ESR-RELATED 20
AT1G05240	0.12	2.2	Peroxidase superfamily protein
AT1G05675	1.04	5.11	UDP-Glycosyltransferase superfamily protein
AT1G06080	22.51	11.6	delta 9 desaturase 1
AT1G06350	10.44	3.31	Fatty acid desaturase family protein
AT1G06980	7.75	3.33
AT1G07135	22.35	89.18	glycine-rich protein
AT1G08830	41.34	25.5	copper/zinc superoxide dismutase 1
AT1G08930	66.1	126.44	Major facilitator superfamily protein
AT1G09240	0.64	1.08	nicotianamine synthase 3
AT1G09250	26.47	17.41	basic helix-loop-helix (bHLH) DNA-binding superfamily protein
AT1G09540	1.96	1.28	myb domain protein 61
AT1G09950	0.46	1.81	RESPONSE TO ABA AND SALT 1
AT1G11050	8.97	14.16	Protein kinase superfamily protein
AT1G11545	39.7	23.74	xyloglucan endotransglucosylase/hydrolase 8
AT1G11850	5.56	10.23
AT1G12080	83.7	42.4	Vacuolar calcium-binding protein-related
AT1G13210	6.93	11.53	autoinhibited Ca2+/ATPase II
AT1G13910	2.47	1.44	Leucine-rich repeat (LRR) family protein
AT1G14370	4.6	8.26	protein kinase 2A
AT1G15010	1.96	6.79
AT1G15125	5.4	17.39	S-adenosyl-L-methionine-dependent methyltransferases superfamily protein
AT1G15410	11.03	6.92	aspartate-glutamate racemase family
AT1G15885	5.01	7.78
AT1G16110	2.09	3.3	wall associated kinase-like 6
AT1G16130	1.47	3.94	wall associated kinase-like 2
AT1G16510	2.71	4.46	SAUR-like auxin-responsive protein family
AT1G16515	1.38	2.94
AT1G18330	20.87	11.28	Homeodomain-like superfamily protein
AT1G18570	7.49	14.68	myb domain protein 51
AT1G18710	4.66	3.03	myb domain protein 47
AT1G19020	10.47	28.91
AT1G19380	13.05	31.95	Protein of unknown function (DUF1195)
AT1G19397	3.12	1.9
AT1G20190	51.78	27.03	expansin 11
AT1G20350	1.39	3.54	translocase inner membrane subunit 17-1
AT1G21840	2.56	1.59	urease accessory protein F
AT1G21910	32.44	55.79	Integrase-type DNA-binding superfamily protein
AT1G22570	4.31	8.6	Major facilitator superfamily protein
AT1G22640	27.38	15.63	myb domain protein 3
AT1G22890	9.07	21.79
AT1G23060	2.26	1.29
AT1G23730	5	3.21	beta carbonic anhydrase 3
AT1G24145	7.1	11.06
AT1G24600	2.9	1.86
AT1G25400	15.35	37.36
AT1G26770	85.11	37	expansin A10
AT1G26945	17.36	8.99	basic helix-loop-helix (bHLH) DNA-binding superfamily protein
AT1G27695	0.77	2.19	glycine-rich protein
AT1G27730	31.25	64.87	salt tolerance zinc finger
AT1G27770	23.27	44.8	autoinhibited Ca2+-ATPase 1
AT1G28360	0.66	1.52	ERF domain protein 12
AT1G28380	15.88	27.28	MAC/Perforin domain-containing protein
AT1G28560	1.52	1.01	snRNA activating complex family protein
AT1G29090	11.3	5.49	Cysteine proteinases superfamily protein
AT1G29395	24.07	13.5	COLD REGULATED 314 INNER MEMBRANE 1
AT1G29465	17.98	9.47
AT1G29690	9.67	20.56	MAC/Perforin domain-containing protein
AT1G30280	4.55	2.64	Chaperone DnaJ-domain superfamily protein
AT1G30730	2.81	4.77	FAD-binding Berberine family protein
AT1G31130	27.35	41.18
AT1G31750	0.85	1.42	proline-rich family protein
AT1G31835	3.55	2.28
AT1G31880	2.6	1.51	DZC (Disease resistance/zinc finger/chromosome condensation-like region) domain containing protein
AT1G32460	26.32	46.04
AT1G32560	4.48	2.37	Late embryogenesis abundant protein, group 1 protein
AT1G32920	98.11	199.73
AT1G32928	7.66	11.55
AT1G33600	27.46	47.1	Leucine-rich repeat (LRR) family protein
AT1G33610	7.92	14.11	Leucine-rich repeat (LRR) family protein
AT1G33760	1.38	5.11	Integrase-type DNA-binding superfamily protein
AT1G35140	19.31	104.09	Phosphate-responsive 1 family protein
AT1G43020	2.41	1.27	Protein of unknown function, DUF547
AT1G44970	4.66	2.74	Peroxidase superfamily protein
AT1G45229	4.36	1.83
AT1G47271	2.68	1.59	Cystathionine beta-synthase (CBS) family protein
AT1G47578	1.73	1.03	Biotin/lipoate A/B protein ligase family
AT1G49500	104.85	162.51
AT1G49620	4.88	3.07	Cyclin-dependent kinase inhibitor family protein
AT1G49700	0.73	1.79	Plant protein 1589 of unknown function
AT1G50740	14.02	21.98	Transmembrane proteins 14C
AT1G52190	37.36	21.44	Major facilitator superfamily protein
AT1G52690	15.04	8.9	Late embryogenesis abundant protein (LEA) family protein
AT1G53035	7.63	4.78
AT1G53440	10.52	16.07	Leucine-rich repeat transmembrane protein kinase
AT1G53700	2.14	1.3	WAG 1
AT1G53887	1.29	2.07
AT1G56045	52.44	110.45	Ribosomal protein L41 family
AT1G56150	3.85	7.06	SAUR-like auxin-responsive protein family
AT1G56240	0.8	4.03	phloem protein 2-B13
AT1G56250	0.52	2.16	phloem protein 2-B14
AT1G56510	8.63	20.75	Disease resistance protein (TIR-NBS-LRR class)
AT1G56600	1.99	1.26	galactinol synthase 2
AT1G57990	53.45	146.25	purine permease 18
AT1G59660	1.4	2.17	Nucleoporin autopeptidase
AT1G59910	9.18	16.26	Actin-binding FH2 (formin homology 2) family protein
AT1G60270	5.28	3.35	beta glucosidase 6
AT1G61340	3.26	6.93	F-box family protein
AT1G61470	0.91	1.82	Polynucleotidyl transferase, ribonuclease H-like superfamily protein
AT1G61800	2.56	1.46	glucose-6-phosphate/phosphate translocator 2
AT1G61810	3.01	1.85	beta-glucosidase 45
AT1G62480	214.13	140.48	Vacuolar calcium-binding protein-related
AT1G62580	5.76	1.79	Flavin-binding monooxygenase family protein
AT1G62610	5.32	3.3	NAD(P)-binding Rossmann-fold superfamily protein
AT1G63750	1.87	4.88	Disease resistance protein (TIR-NBS-LRR class) family
AT1G63860	2.32	7.07	Disease resistance protein (TIR-NBS-LRR class) family
AT1G64065	1.87	4.35	Late embryogenesis abundant (LEA) hydroxyproline-rich glycoprotein family
AT1G64390	47.39	30.04	glycosyl hydrolase 9C2
AT1G64640	31.72	20.08	early nodulin-like protein 8
AT1G64660	24.28	15.5	methionine gamma-lyase
AT1G65310	42.51	23.61	xyloglucan endotransglucosylase/hydrolase 17
AT1G65860	7.96	4.79	flavin-monooxygenase glucosinolate S-oxygenase 1
AT1G66090	4.54	14.82	Disease resistance protein (TIR-NBS class)
AT1G66160	9.31	20.12	CYS, MET, PRO, and GLY protein 1
AT1G67050	21.43	13.64
AT1G67470	5.4	8.82	Protein kinase superfamily protein
AT1G67600	1.75	1.08	Acid phosphatase/vanadium-dependent haloperoxidase-related protein
AT1G69530	178.32	88.88	expansin A1
AT1G69840	20.67	35.41	SPFH/Band 7/PHB domain-containing membrane-associated protein family
AT1G69890	16.9	34.69	Protein of unknown function (DUF569)
AT1G70790	13.53	8.84	Calcium-dependent lipid-binding (CaLB domain) family protein
AT1G70890	218.28	143.94	MLP-like protein 43
AT1G72070	4.34	2.85	Chaperone DnaJ-domain superfamily protein
AT1G72520	2.62	11.22	PLAT/LH2 domain-containing lipoxygenase family protein
AT1G72600	1.95	1.09	hydroxyproline-rich glycoprotein family protein
AT1G72790	7.56	11.49	hydroxyproline-rich glycoprotein family protein
AT1G73480	14.06	8.18	alpha/beta-Hydrolases superfamily protein
AT1G75550	1.47	2.4	glycine-rich protein
AT1G75590	2.85	1.58	SAUR-like auxin-responsive protein family
AT1G76600	22.06	45.71
AT1G76650	10.06	28.41	calmodulin-like 38
AT1G77380	2.96	1.87	amino acid permease 3
AT1G77640	0.75	1.6	Integrase-type DNA-binding superfamily protein
AT1G77870	2.9	1.02	membrane-anchored ubiquitin-fold protein 5 precursor
AT1G78170	19.58	11.05
AT1G78172	2.8	1.55
AT1G78476	2.24	1.12
AT1G78970	18.67	7.81	lupeol synthase 1
AT1G79110	17.15	11.3	zinc ion binding
AT1G80130	6.98	2.53	Tetratricopeptide repeat (TPR)-like superfamily protein
AT1G80450	2.67	4.31	VQ motif-containing protein
AT1G80610	7.23	11.12
AT1G80840	28.32	64.87	WRKY DNA-binding protein 40
AT2G01180	9.99	20.65	phosphatidic acid phosphatase 1
AT2G01300	3.41	6.15
AT2G02850	6.48	3.27	plantacyanin
AT2G03380	0.78	1.31	Pentatricopeptide repeat (PPR) superfamily protein
AT2G03410	3.64	2.33	Mo25 family protein
AT2G05440	27.93	62.7	GLYCINE RICH PROTEIN 9
AT2G05510	7.61	13.3	Glycine-rich protein family
AT2G05520	189.39	346.05	glycine-rich protein 3
AT2G05540	70.75	135.37	Glycine-rich protein family
AT2G06850	351.02	230.06	xyloglucan endotransglucosylase/hydrolase 4
AT2G13790	5.08	7.9	somatic embryogenesis receptor-like kinase 4
AT2G14900	22.56	7.66	Gibberellin-regulated family protein
AT2G18969	6.21	1.88
AT2G19800	46.67	74.05	myo-inositol oxygenase 2
AT2G21540	19.74	12.16	SEC14-like 3
AT2G22500	19.92	32.29	uncoupling protein 5
AT2G22860	0.96	1.51	phytosulfokine 2 precursor
AT2G22880	6.42	15.7	VQ motif-containing protein
AT2G23100	1.62	3.98	Cysteine/Histidine-rich C1 domain family protein
AT2G23180	4.94	2.5	cytochrome P450, family 96, subfamily A, polypeptide 1
AT2G23810	70.43	135.32	tetraspanin8
AT2G24600	2.57	9.54	Ankyrin repeat family protein
AT2G25000	2.93	1.82	WRKY DNA-binding protein 60
AT2G25220	3.01	1.59	Protein kinase superfamily protein
AT2G25590	8.48	5.61	Plant Tudor-like protein
AT2G25964	10.29	6.21
AT2G26190	20.96	43.07	calmodulin-binding family protein
AT2G26370	2.01	3.2	MD-2-related lipid recognition domain-containing protein
AT2G27080	7.89	21.56	Late embryogenesis abundant (LEA) hydroxyproline-rich glycoprotein family
AT2G27370	8.2	5.45	Uncharacterised protein family (UPF0497)
AT2G27930	3.59	1.88	PLATZ transcription factor family protein
AT2G28120	8.9	13.37	Major facilitator superfamily protein
AT2G28190	31.04	19.24	copper/zinc superoxide dismutase 2
AT2G28490	1.96	1.13	RmlC-like cupins superfamily protein
AT2G28630	10.12	17.39	3-ketoacyl-CoA synthase 12
AT2G29480	3.48	1.97	glutathione S-transferase tau 2
AT2G30750	2.52	1.43	cytochrome P450, family 71, subfamily A, polypeptide 12
AT2G31880	22.65	48.11	Leucine-rich repeat protein kinase family protein
AT2G31945	1.78	5.04
AT2G32190	1.16	2.66
AT2G32200	1.38	6.4
AT2G32690	38.44	94.46	glycine-rich protein 23
AT2G32990	11.45	7.11	glycosyl hydrolase 9B8
AT2G33580	3.07	5.73	Protein kinase superfamily protein
AT2G35585	3.25	1.98
AT2G35658	0.65	2.22
AT2G35930	8.53	15.85	plant U-box 23
AT2G36120	29.91	62.38	Glycine-rich protein family
AT2G37640	99.89	51.2	Barwin-like endoglucanases superfamily protein
AT2G38470	39.38	91.38	WRKY DNA-binding protein 33
AT2G38530	341.92	148.59	lipid transfer protein 2
AT2G39650	6.89	10.5	Protein of unknown function (DUF506)
AT2G40000	228.66	363.36	ortholog of sugar beet HS1 PRO-1 2
AT2G40095	3.4	5.84	Alpha/beta hydrolase related protein
AT2G40113	6.63	4.23	Pollen Ole e 1 allergen and extensin family protein
AT2G40270	8.88	13.99	Protein kinase family protein
AT2G40610	71.53	40.45	expansin A8
AT2G40820	11.66	7.77
AT2G41010	10.87	25.17	calmodulin (CAM)-binding protein of 25 kDa
AT2G41260	0.66	1.24	glycine-rich protein / late embryogenesis abundant protein (M17)
AT2G41640	12.8	25.57	Glycosyltransferase family 61 protein
AT2G41730	1.8	3.47
AT2G42200	4.22	2.75	squamosa promoter binding protein-like 9
AT2G43010	30.37	16.88	phytochrome interacting factor 4
AT2G43050	15.7	6.62	Plant invertase/pectin methylesterase inhibitor superfamily
AT2G43570	6.33	3.62	chitinase, putative
AT2G43620	17.51	5.98	Chitinase family protein
AT2G43870	4.86	2	Pectin lyase-like superfamily protein
AT2G44460	6.41	3.85	beta glucosidase 28
AT2G44500	16.14	27.68	O-fucosyltransferase family protein
AT2G44740	10.17	6	cyclin p4;1
AT2G44850	2.96	1.78
AT2G46660	1.94	1.2	cytochrome P450, family 78, subfamily A, polypeptide 6
AT2G47780	9.87	1.83	Rubber elongation factor protein (REF)
AT2G47890	36.78	16.37	B-box type zinc finger protein with CCT domain
AT3G01290	44.81	77.16	SPFH/Band 7/PHB domain-containing membrane-associated protein family
AT3G02140	8.35	15.58	AFP2 (ABI five-binding protein 2) family protein
AT3G02840	0.67	1.01	ARM repeat superfamily protein
AT3G03820	25	16.17	SAUR-like auxin-responsive protein family
AT3G03850	5.6	3.63	SAUR-like auxin-responsive protein family
AT3G04640	6.71	24	glycine-rich protein
AT3G05200	23.92	36.36	RING/U-box superfamily protein
AT3G05400	8.91	5.85	Major facilitator superfamily protein
AT3G05640	7.59	3.8	Protein phosphatase 2C family protein
AT3G05800	26.15	15.93	AtBS1(activation-tagged BRI1 suppressor 1)-interacting factor 1
AT3G08520	228.27	397.85	Ribosomal protein L41 family
AT3G08570	2.54	1.67	Phototropic-responsive NPH3 family protein
AT3G09160	4.9	3.18	RNA-binding (RRM/RBD/RNP motifs) family protein
AT3G09830	4.33	6.93	Protein kinase superfamily protein
AT3G09870	0.29	1.54	SAUR-like auxin-responsive protein family
AT3G10930	4.2	9.98
AT3G11120	35.83	73.03	Ribosomal protein L41 family
AT3G12587	8.26	12.9	Oligosaccaryltransferase
AT3G12610	81.47	49.83	Leucine-rich repeat (LRR) family protein
AT3G12710	27.94	13.27	DNA glycosylase superfamily protein
AT3G13980	7.83	4.2
AT3G14452	0.66	1.23
AT3G15210	27.45	46.48	ethylene responsive element binding factor 4
AT3G15356	30.71	59.29	Legume lectin family protein
AT3G15590	16.83	2.02	Tetratricopeptide repeat (TPR)-like superfamily protein
AT3G16510	2.01	4.31	Calcium-dependent lipid-binding (CaLB domain) family protein
AT3G16800	12.82	8.01	Protein phosphatase 2C family protein
AT3G17520	16.52	9.51	Late embryogenesis abundant protein (LEA) family protein
AT3G18320	10.31	5.77	F-box and associated interaction domains-containing protein
AT3G18690	4.68	7.64	MAP kinase substrate 1
AT3G18850	6.17	4.04	lysophosphatidyl acyltransferase 5
AT3G20100	21.31	12.63	cytochrome P450, family 705, subfamily A, polypeptide 19
AT3G20470	3.23	6.04	glycine-rich protein 5
AT3G21460	5	2.38	Glutaredoxin family protein
AT3G21720	109.63	21.22	isocitrate lyase
AT3G21890	10.6	5.39	B-box type zinc finger family protein
AT3G22100	1.24	2.18	basic helix-loop-helix (bHLH) DNA-binding superfamily protein
AT3G23230	0.47	4.14	Integrase-type DNA-binding superfamily protein
AT3G23450	2.87	4.74
AT3G24929	3.19	1.82
AT3G25013	2.28	1.2	Synaptobrevin family protein
AT3G25730	3.94	2.44	ethylene response DNA binding factor 3
AT3G26830	6.5	2.72	Cytochrome P450 superfamily protein
AT3G26840	3.02	1.59	Esterase/lipase/thioesterase family protein
AT3G26910	7.93	12.91	hydroxyproline-rich glycoprotein family protein
AT3G27250	6.34	3.57
AT3G28340	5.17	8.21	galacturonosyltransferase-like 10
AT3G29000	2.14	6.69	Calcium-binding EF-hand family protein
AT3G29370	6.23	2.98
AT3G29575	16.8	9.86	ABI five binding protein 3
AT3G42800	2.47	1.48
AT3G44006	6.24	2.25
AT3G44260	26.39	39.92	Polynucleotidyl transferase, ribonuclease H-like superfamily protein
AT3G44300	10.17	5.54	nitrilase 2
AT3G44630	15.25	24.38	Disease resistance protein (TIR-NBS-LRR class) family
AT3G44990	99.59	64.72	xyloglucan endo-transglycosylase-related 8
AT3G45640	50.05	96.5	mitogen-activated protein kinase 3
AT3G45730	10.12	18.68
AT3G45970	20.05	45.68	expansin-like A1
AT3G46080	2.38	5.39	C2H2-type zinc finger family protein
AT3G46090	3.41	14.11	C2H2 and C2HC zinc fingers superfamily protein
AT3G46130	15.36	10.2	myb domain protein 48
AT3G47340	12.24	20.15	glutamine-dependent asparagine synthase 1
AT3G47500	14.53	9.59	cycling DOF factor 3
AT3G47570	2.16	3.92	Leucine-rich repeat protein kinase family protein
AT3G48260	2.9	1.44	with no lysine (K) kinase 3
AT3G48920	2.13	1.4	myb domain protein 45
AT3G48970	11.46	5.45	Heavy metal transport/detoxification superfamily protein
AT3G49530	19.97	35.96	NAC domain containing protein 62
AT3G49620	4.61	1.11	2-oxoglutarate (2OG) and Fe(II)-dependent oxygenase superfamily protein
AT3G50060	60.91	93.38	myb domain protein 77
AT3G50480	10.29	19.93	homolog of RPW8 4
AT3G50890	4.38	2.82	homeobox protein 28
AT3G52400	9.17	23.18	syntaxin of plants 122
AT3G52420	8.96	16.58	outer envelope membrane protein 7
AT3G54400	95.23	60.7	Eukaryotic aspartyl protease family protein
AT3G54940	5.63	2.5	Papain family cysteine protease
AT3G55240	13.57	4.7	Plant protein 1589 of unknown function
AT3G55500	2.14	3.51	expansin A16
AT3G55840	1.53	3.32	Hs1pro-1 protein
AT3G55970	2.62	1.12	jasmonate-regulated gene 21
AT3G55980	75.93	176.2	salt-inducible zinc finger 1
AT3G56020	21.38	42.88	Ribosomal protein L41 family
AT3G56080	9.17	5.82	S-adenosyl-L-methionine-dependent methyltransferases superfamily protein
AT3G56620	1.27	1.94	nodulin MtN21 /EamA-like transporter family protein
AT3G56880	54.55	107.59	VQ motif-containing protein
AT3G57330	18	27.48	autoinhibited Ca2+-ATPase 11
AT3G57450	39.81	64.29
AT3G57530	27.61	55.11	calcium-dependent protein kinase 32
AT3G57930	19.3	32.1
AT3G59080	12.01	24.27	Eukaryotic aspartyl protease family protein
AT3G59310	5.32	8.1	Eukaryotic protein of unknown function (DUF914)
AT3G59350	29.73	46.77	Protein kinase superfamily protein
AT3G59880	2.61	5.05
AT3G59900	5.8	3.81	auxin-regulated gene involved in organ size
AT3G61640	13.39	20.16	arabinogalactan protein 20
AT3G61898	9.31	5.07
AT3G62720	16.56	27.81	xylosyltransferase 1
AT3G63088	4.96	2.71	ROTUNDIFOLIA like 14
AT4G00970	0.49	2.6	cysteine-rich RLK (RECEPTOR-like protein kinase) 41
AT4G01430	2.9	1.5	nodulin MtN21 /EamA-like transporter family protein
AT4G01460	8.31	5.49	basic helix-loop-helix (bHLH) DNA-binding superfamily protein
AT4G01680	5.17	2.85	myb domain protein 55
AT4G02700	2.14	1.41	sulfate transporter 3;2
AT4G02970	17.52	34.18	7SL RNA1
AT4G04972	0.85	1.83
AT4G08040	2.89	7.55	1-aminocyclopropane-1-carboxylate synthase 11
AT4G08150	11.24	6.13	KNOTTED-like from Arabidopsis thaliana
AT4G08230	4.91	8.59	glycine-rich protein
AT4G08850	20.29	31.89	Leucine-rich repeat receptor-like protein kinase family protein
AT4G09500	4.72	2.72	UDP-Glycosyltransferase superfamily protein
AT4G10150	6.27	4	RING/U-box superfamily protein
AT4G11000	0.7	2.05	Ankyrin repeat family protein
AT4G11290	13.02	8.64	Peroxidase superfamily protein
AT4G12480	60.81	25.08	Bifunctional inhibitor/lipid-transfer protein/seed storage 2S albumin superfamily protein
AT4G12720	20.17	32.78	MutT/nudix family protein
AT4G12760	7.56	4.73
AT4G13340	53.02	117.61	Leucine-rich repeat (LRR) family protein
AT4G15248	5.5	2.42	B-box type zinc finger family protein
AT4G15440	2.35	1.53	hydroperoxide lyase 1
AT4G15800	57	91.48	ralf-like 33
AT4G15975	0.73	1.41	RING/U-box superfamily protein
AT4G16563	6.14	12.82	Eukaryotic aspartyl protease family protein
AT4G17230	20.51	32.31	SCARECROW-like 13
AT4G17470	4.6	2.79	alpha/beta-Hydrolases superfamily protein
AT4G17490	27.79	52.72	ethylene responsive element binding factor 6
AT4G17680	4.5	2.84	SBP (S-ribonuclease binding protein) family protein
AT4G18010	30.09	60.42	myo-inositol polyphosphate 5-phosphatase 2
AT4G18197	5.38	12.12	purine permease 7
AT4G18205	12.91	34.5	Nucleotide-sugar transporter family protein
AT4G18970	53.63	31.61	GDSL-like Lipase/Acylhydrolase superfamily protein
AT4G19520	5.65	14.45	disease resistance protein (TIR-NBS-LRR class) family
AT4G20420	1.75	1.1	Tapetum specific protein TAP35/TAP44
AT4G21740	13.59	21.7
AT4G21890	3.95	2.63
AT4G22210	2.64	4.1	low-molecular-weight cysteine-rich 85
AT4G23180	16.49	41.88	cysteine-rich RLK (RECEPTOR-like protein kinase) 10
AT4G23190	7.22	13.49	cysteine-rich RLK (RECEPTOR-like protein kinase) 11
AT4G23200	0.79	1.26	cysteine-rich RLK (RECEPTOR-like protein kinase) 12
AT4G23220	1.01	1.97	cysteine-rich RLK (RECEPTOR-like protein kinase) 14
AT4G23810	3.49	8.22	WRKY family transcription factor
AT4G24110	8.01	14.64
AT4G24570	24.33	73.02	dicarboxylate carrier 2
AT4G25490	1.09	2.52	C-repeat/DRE binding factor 1
AT4G25707	5.36	2.92
AT4G25810	9.85	17.85	xyloglucan endotransglycosylase 6
AT4G26055	1.76	4.61
AT4G27280	108.62	180.83	Calcium-binding EF-hand family protein
AT4G27310	21.19	13.5	B-box type zinc finger family protein
AT4G27370	2.46	1.6	P-loop containing nucleoside triphosphate hydrolases superfamily protein
AT4G27970	1.8	1.04	SLAC1 homologue 2
AT4G28085	1.73	5.81
AT4G28320	2.81	1.83	Glycosyl hydrolase superfamily protein
AT4G28400	12.25	20.03	Protein phosphatase 2C family protein
AT4G28703	2.48	4.12	RmlC-like cupins superfamily protein
AT4G29780	11.25	25.83
AT4G30180	3.28	1.19	sequence-specific DNA binding transcription factors;transcription regulators
AT4G30270	95.02	154.52	xyloglucan endotransglucosylase/hydrolase 24
AT4G30280	30.26	52.89	xyloglucan endotransglucosylase/hydrolase 18
AT4G30290	37.27	23.9	xyloglucan endotransglucosylase/hydrolase 19
AT4G31800	6.22	24.91	WRKY DNA-binding protein 18
AT4G32460	46.35	21.56	Protein of unknown function, DUF642
AT4G32800	2.43	5.99	Integrase-type DNA-binding superfamily protein
AT4G33050	11.52	20.86	calmodulin-binding family protein
AT4G33467	3.02	1.58
AT4G33920	15.12	29.51	Protein phosphatase 2C family protein
AT4G34150	60.75	150.16	Calcium-dependent lipid-binding (CaLB domain) family protein
AT4G34390	7.78	13.09	extra-large GTP-binding protein 2
AT4G34450	136.76	89.86	coatomer gamma-2 subunit, putative / gamma-2 coat protein, putative / gamma-2 COP, putative
AT4G34490	71.19	45.74	cyclase associated protein 1
AT4G34500	11.05	6.98	Protein kinase superfamily protein
AT4G34540	3.82	2.46	NmrA-like negative transcriptional regulator family protein
AT4G34555	41.24	26.15	Ribosomal protein S25 family protein
AT4G34560	22.26	10.74
AT4G34570	10.39	5.99	thymidylate synthase 2
AT4G34610	20.75	10.29	BEL1-like homeodomain 6
AT4G34630	49.05	31.32
AT4G34640	67.69	43.91	squalene synthase 1
AT4G34650	10.03	4.36	squalene synthase 2
AT4G34660	19.87	13.11	SH3 domain-containing protein
AT4G34670	354.72	236.12	Ribosomal protein S3Ae
AT4G34680	10.63	6.79	GATA transcription factor 3
AT4G34770	9.15	4.03	SAUR-like auxin-responsive protein family
AT4G34840	8.43	5.16	Phosphorylase superfamily protein
AT4G34881	24.15	12.63
AT4G35720	3.35	1.6	Arabidopsis protein of unknown function (DUF241)
AT4G36230	0.66	1.9
AT4G36240	8.95	5.84	GATA transcription factor 7
AT4G37370	5.57	10.13	cytochrome P450, family 81, subfamily D, polypeptide 8
AT4G37890	2.52	1.65	Zinc finger (C3HC4-type RING finger) family protein
AT4G38550	11.03	21.92	Arabidopsis phospholipase-like protein (PEARLI 4) family
AT4G38860	33.6	19.17	SAUR-like auxin-responsive protein family
AT5G01100	0.7	2.06	O-fucosyltransferase family protein
AT5G02540	8.98	4.23	NAD(P)-binding Rossmann-fold superfamily protein
AT5G02550	4.32	6.96
AT5G02760	32.2	14.3	Protein phosphatase 2C family protein
AT5G03190	12.95	8.51	conserved peptide upstream open reading frame 47
AT5G03230	23.93	12.33	Protein of unknown function, DUF584
AT5G03350	1.24	2.13	Legume lectin family protein
AT5G03360	0.96	2.36	DC1 domain-containing protein
AT5G03790	0.76	1.31	homeobox 51
AT5G03830	4.16	2.56	CDK inhibitor P21 binding protein
AT5G03860	16.31	6.71	malate synthase
AT5G03890	2.63	1.6
AT5G03960	4.46	1.96	IQ-domain 12
AT5G04330	2.91	1.7	Cytochrome P450 superfamily protein
AT5G05290	1.03	1.64	expansin A2
AT5G06200	9.66	6.25	Uncharacterised protein family (UPF0497)
AT5G06480	1.78	1.13	Immunoglobulin E-set superfamily protein
AT5G06760	10.49	4.6	Late Embryogenesis Abundant 4-5
AT5G06930	5.94	3.82
AT5G07000	8.31	4.49	sulfotransferase 2B
AT5G07010	4.42	1.45	sulfotransferase 2A
AT5G08760	5.06	9.78
AT5G10040	0.98	1.99
AT5G10210	3.44	1.59
AT5G10380	4.36	8.78	RING/U-box superfamily protein
AT5G10695	4.92	16.69
AT5G11420	152.26	92.92	Protein of unknown function, DUF642
AT5G12050	12.25	7.12
AT5G14110	0.88	2	Protein of unknown function (DUF 3339)
AT5G14330	9.28	17.71
AT5G14360	2.56	1.16	Ubiquitin-like superfamily protein
AT5G14920	110.11	60.74	Gibberellin-regulated family protein
AT5G15160	7.15	4.4	BANQUO 2
AT5G15290	6.22	3.74	Uncharacterised protein family (UPF0497)
AT5G15310	11.88	6.92	myb domain protein 16
AT5G16160	1.26	1.99
AT5G16190	2.5	1.58	cellulose synthase like A11
AT5G16340	2.69	1.76	AMP-dependent synthetase and ligase family protein
AT5G18010	2.81	1.27	SAUR-like auxin-responsive protein family
AT5G18020	9.01	5.24	SAUR-like auxin-responsive protein family
AT5G18030	9.7	4.74	SAUR-like auxin-responsive protein family
AT5G18050	3.17	1.39	SAUR-like auxin-responsive protein family
AT5G18060	3.06	1.47	SAUR-like auxin-responsive protein family
AT5G18080	14.36	9.46	SAUR-like auxin-responsive protein family
AT5G18362	2.07	1.11	Cytokine-induced anti-apoptosis inhibitor 1, Fe-S biogenesis
AT5G19230	20.02	31.24	Glycoprotein membrane precursor GPI-anchored
AT5G19240	45.12	117.66	Glycoprotein membrane precursor GPI-anchored
AT5G20150	38.31	21.7	SPX domain gene 1
AT5G20230	20.89	70.55	blue-copper-binding protein
AT5G22310	5.75	3.76
AT5G22460	4.44	2.89	alpha/beta-Hydrolases superfamily protein
AT5G22500	29.48	9.61	fatty acid reductase 1
AT5G22580	51.73	27.52	Stress responsive A/B Barrel Domain
AT5G22690	2.26	5.44	Disease resistance protein (TIR-NBS-LRR class) family
AT5G24030	18.1	34.72	SLAC1 homologue 3
AT5G24070	0.84	1.28	Peroxidase superfamily protein
AT5G24210	31.24	49.82	alpha/beta-Hydrolases superfamily protein
AT5G24580	8.57	4.87	Heavy metal transport/detoxification superfamily protein
AT5G24590	16.82	26.58	TCV-interacting protein
AT5G25240	10.05	15.33
AT5G25460	374.29	225.64	Protein of unknown function, DUF642
AT5G26749	1.61	2.49	C2H2 and C2HC zinc fingers superfamily protein
AT5G27420	13.96	25.54	carbon/nitrogen insensitive 1
AT5G28300	11.73	6.23	Duplicated homeodomain-like superfamily protein
AT5G28630	0.95	5.22	glycine-rich protein
AT5G33355	17.65	47.75	Defensin-like (DEFL) family protein
AT5G35735	20.55	40.44	Auxin-responsive family protein
AT5G35940	13.51	7.33	Mannose-binding lectin superfamily protein
AT5G36925	2.13	9.27
AT5G37770	51.56	95.42	EF hand calcium-binding protein family
AT5G39610	8.5	5.31	NAC domain containing protein 6
AT5G40420	11.97	7.74	oleosin 2
AT5G40450	46.61	28.22
AT5G41100	5.84	11.73
AT5G41740	4.17	11.13	Disease resistance protein (TIR-NBS-LRR class) family
AT5G41850	2.96	1.53	alpha/beta-Hydrolases superfamily protein
AT5G42655	2.83	1.78	Disease resistance-responsive (dirigent-like protein) family protein
AT5G44440	25.26	3.23	FAD-binding Berberine family protein
AT5G44572	11.37	18.02
AT5G45340	6.68	15.5	cytochrome P450, family 707, subfamily A, polypeptide 3
AT5G46780	6.72	10.66	VQ motif-containing protein
AT5G46960	2.21	1.28	Plant invertase/pectin methylesterase inhibitor superfamily protein
AT5G47440	2.04	1.24	Plant protein of unknown function (DUF828) with plant pleckstrin homology-like region
AT5G47920	2.35	1.46
AT5G48900	33.95	16.65	Pectin lyase-like superfamily protein
AT5G49170	5.84	3.31
AT5G49520	1.67	2.99	WRKY DNA-binding protein 48
AT5G49730	13.13	19.81	ferric reduction oxidase 6
AT5G49800	6.42	4.24	Polyketide cyclase/dehydrase and lipid transport superfamily protein
AT5G50120	1.81	1.17	Transducin/WD40 repeat-like superfamily protein
AT5G50335	16.27	5.59
AT5G50565	0.21	1.55
AT5G50915	6.39	10.86	basic helix-loop-helix (bHLH) DNA-binding superfamily protein
AT5G51190	25.81	48.87	Integrase-type DNA-binding superfamily protein
AT5G52050	10.48	28.18	MATE efflux family protein
AT5G52310	26.81	13.38	low-temperature-responsive protein 78 (LTI78) / desiccation-responsive protein 29A (RD29A)
AT5G52750	3.48	8.3	Heavy metal transport/detoxification superfamily protein
AT5G52760	0.49	1	Copper transport protein family
AT5G53144	2.35	3.78
AT5G53980	10.47	3.33	homeobox protein 52
AT5G54470	1.74	1.16	B-box type zinc finger family protein
AT5G54585	7.96	4.96
AT5G54710	2.85	9.59	Ankyrin repeat family protein
AT5G54720	1.99	8.2	Ankyrin repeat family protein
AT5G57220	5.88	23.16	cytochrome P450, family 81, subfamily F, polypeptide 2
AT5G57240	20.87	6.87	OSBP(oxysterol binding protein)-related protein 4C
AT5G57560	79.59	255.18	Xyloglucan endotransglucosylase/hydrolase family protein
AT5G57780	13.63	8.46
AT5G57790	3.88	2.45
AT5G58120	4.86	12.73	Disease resistance protein (TIR-NBS-LRR class) family
AT5G59350	15.21	9.15
AT5G59820	14.54	32.55	C2H2-type zinc finger family protein
AT5G60430	3.88	2.28	drug transmembrane transporters;antiporters
AT5G60890	29.63	19.25	myb domain protein 34
AT5G62170	2.52	1.62
AT5G62570	13.99	22.5	Calmodulin binding protein-like
AT5G63650	6.63	4.26	SNF1-related protein kinase 2.5
AT5G63820	1.98	1.03	Protein of unknown function (DUF626)
AT5G64120	36.06	20.14	Peroxidase superfamily protein
AT5G64310	53.3	98.37	arabinogalactan protein 1
AT5G66070	8.89	18.48	RING/U-box superfamily protein
AT5G66210	14.65	30.16	calcium-dependent protein kinase 28
AT5G66310	9.94	6.43	ATP binding microtubule motor family protein
AT5G66610	1.76	1.02	DA1-related protein 7
AT5G66650	11.88	19.13	Protein of unknown function (DUF607)
AT5G66815	1.89	1.13
AT5G67060	5.74	2.51	basic helix-loop-helix (bHLH) DNA-binding superfamily protein
AT5G67390	7.05	4.15
AT5G67450	3.02	4.74	zinc-finger protein 1
ATCG00020	82.32	163.18	photosystem II reaction center protein A
ATCG00040	18.07	33.72	maturase K
ATCG00050	8.5	19.37	ribosomal protein S16
ATCG00120	15.47	30.86	ATP synthase subunit alpha
ATCG00130	31	65.55	ATPase, F0 complex, subunit B/B', bacterial/chloroplast
ATCG00140	42.48	81.19	ATP synthase subunit C family protein
ATCG00170	2.79	4.85	DNA-directed RNA polymerase family protein
ATCG00180	3.76	5.69	DNA-directed RNA polymerase family protein
ATCG00210	57.27	128.53	electron transporter, transferring electrons within cytochrome b6/f complex of photosystem IIs
ATCG00280	113.11	219.16	photosystem II reaction center protein C
ATCG00330	234.23	373.4	chloroplast ribosomal protein S14
ATCG00350	29.56	47.82	Photosystem I, PsaA/PsaB protein
ATCG00360	18.29	37.33	Tetratricopeptide repeat (TPR)-like superfamily protein
ATCG00480	1148.54	1884.32	ATP synthase subunit beta
ATCG00500	2.1	4.63	acetyl-CoA carboxylase carboxyl transferase subunit beta
ATCG00520	7.47	17.2	unfolded protein binding
ATCG00540	20.26	32.91	photosynthetic electron transfer A
ATCG00550	99.18	181.65	photosystem II reaction center protein J
ATCG00560	36.59	89.91	photosystem II reaction center protein L
ATCG00570	28.72	64.33	photosystem II reaction center protein F
ATCG00580	46.05	79.49	photosystem II reaction center protein E
ATCG00600	13.92	26.73	PETG
ATCG00660	22.79	41.48	ribosomal protein L20
ATCG00680	26.46	42.28	photosystem II reaction center protein B
ATCG00690	22.38	45.18	photosystem II reaction center protein T
ATCG00710	21.96	35.26	photosystem II reaction center protein H
ATCG00720	18.13	34.03	photosynthetic electron transfer B
ATCG00730	19.85	36.1	photosynthetic electron transfer D
ATCG01000	2.1	5.49	Ycf1 protein
ATCG01040	2.83	5.37	Cytochrome C assembly protein
ATCG01050	6.09	10.89	NADH-Ubiquinone/plastoquinone (complex I) protein
ATCG01060	14.68	31.97	iron-sulfur cluster binding;electron carriers;4 iron, 4 sulfur cluster binding
ATCG01070	13.78	27.41	NADH-ubiquinone/plastoquinone oxidoreductase chain 4L
ATCG01080	13.09	24.21	NADH:ubiquinone/plastoquinone oxidoreductase, chain 6
ATCG01090	16.91	27.89	NADPH dehydrogenases
ATCG01100	24.81	44.98	NADH dehydrogenase family protein
ATMG00030	142.47	233.94
ATMG00070	2.03	3.21	NADH dehydrogenase subunit 9
ATMG00640	1.27	2.3	hydrogen ion transporting ATP synthases, rotational mechanism;zinc ion binding
ATMG00650	1.72	3.36	NADH dehydrogenase subunit 4L
ATMG00650	1.72	3.36	NADH dehydrogenase subunit 4L
ATMG01370	4.11	2.73
