# Supplementary material for: BBX11 promotes red light-mediated photomorphogenic development by modulating phyB-PIF4 signaling
Source: aBIOTECH. 2021 Apr 26;2(2):117–30. doi: 10.1007/s42994-021-00037-2 (PMC9590482; doi:10.1007/s42994-021-00037-2)
Supplement: Supplementary file 4 — Table 3. List of 197 BBX11 and PIF4-coregulated genes [file 42994_2021_37_MOESM4_ESM.xlsx]

## Sheet: Sheet1
Supplemental Table 3.List of 197 BBX11 and PIF4-coregulated genes
Gene	Col-0_FPKM	bbx11-1_FPKM	pif4-2_FPKM	Annotation
AT1G04800	69.71	111.77	106.99	glycine-rich protein
AT1G05065	3.65	2.15	2.26	CLAVATA3/ESR-RELATED 20
AT1G05675	1.04	2.25	5.11	UDP-Glycosyltransferase superfamily protein
AT1G07135	22.35	58.62	89.18	glycine-rich protein
AT1G09240	0.64	1.15	1.08	nicotianamine synthase 3
AT1G11850	5.56	10.23	10.23
AT1G15010	1.96	3.98	6.79
AT1G16110	2.09	3.39	3.3	wall associated kinase-like 6
AT1G16510	2.71	4.1	4.46	SAUR-like auxin-responsive protein family
AT1G16515	1.38	3.28	2.94
AT1G18570	7.49	11.98	14.68	myb domain protein 51
AT1G19020	10.47	19.45	28.91
AT1G19380	13.05	22.65	31.95	Protein of unknown function (DUF1195)
AT1G20350	1.39	2.73	3.54	translocase inner membrane subunit 17-1
AT1G22570	4.31	7.01	8.6	Major facilitator superfamily protein
AT1G24145	7.1	10.97	11.06
AT1G25400	15.35	24.85	37.36
AT1G27695	0.77	1.95	2.19	glycine-rich protein
AT1G27730	31.25	52.13	64.87	salt tolerance zinc finger
AT1G28360	0.66	1.3	1.52	ERF domain protein 12
AT1G31750	0.85	1.82	1.42	proline-rich family protein
AT1G32920	98.11	166.43	199.73
AT1G32928	7.66	12.87	11.55
AT1G33760	1.38	2.44	5.11	Integrase-type DNA-binding superfamily protein
AT1G35140	19.31	40.49	104.09	Phosphate-responsive 1 family protein
AT1G49700	0.73	2.07	1.79	Plant protein 1589 of unknown function
AT1G53887	1.29	2.68	2.07
AT1G56045	52.44	99.89	110.45	Ribosomal protein L41 family
AT1G56150	3.85	7	7.06	SAUR-like auxin-responsive protein family
AT1G56240	0.8	1.93	4.03	phloem protein 2-B13
AT1G57990	53.45	84.96	146.25	purine permease 18
AT1G61340	3.26	5.84	6.93	F-box family protein
AT1G61470	0.91	1.73	1.82	Polynucleotidyl transferase, ribonuclease H-like superfamily protein
AT1G62580	5.76	1.96	1.79	Flavin-binding monooxygenase family protein
AT1G63860	2.32	4.14	7.07	Disease resistance protein (TIR-NBS-LRR class) family
AT1G64065	1.87	2.83	4.35	Late embryogenesis abundant (LEA) hydroxyproline-rich glycoprotein family
AT1G66160	9.31	16.91	20.12	CYS, MET, PRO, and GLY protein 1
AT1G72520	2.62	5.27	11.22	PLAT/LH2 domain-containing lipoxygenase family protein
AT1G75550	1.47	2.73	2.4	glycine-rich protein
AT1G76600	22.06	33.1	45.71
AT1G76650	10.06	17.44	28.41	calmodulin-like 38
AT1G77640	0.75	1.49	1.6	Integrase-type DNA-binding superfamily protein
AT1G80840	28.32	60.38	64.87	WRKY DNA-binding protein 40
AT2G01300	3.41	5.16	6.15
AT2G05440	27.93	48.81	62.7	GLYCINE RICH PROTEIN 9
AT2G05510	7.61	14.3	13.3	Glycine-rich protein family
AT2G05520	189.39	332.72	346.05	glycine-rich protein 3
AT2G05540	70.75	120.92	135.37	Glycine-rich protein family
AT2G19800	46.67	79.04	74.05	myo-inositol oxygenase 2
AT2G22860	0.96	2.87	1.51	phytosulfokine 2 precursor
AT2G22880	6.42	9.74	15.7	VQ motif-containing protein
AT2G24600	2.57	4.2	9.54	Ankyrin repeat family protein
AT2G26370	2.01	3.17	3.2	MD-2-related lipid recognition domain-containing protein
AT2G27080	7.89	12.36	21.56	Late embryogenesis abundant (LEA) hydroxyproline-rich glycoprotein family
AT2G28120	8.9	13.64	13.37	Major facilitator superfamily protein
AT2G28630	10.12	16.04	17.39	3-ketoacyl-CoA synthase 12
AT2G30750	2.52	1.04	1.43	cytochrome P450, family 71, subfamily A, polypeptide 12
AT2G31945	1.78	3.97	5.04
AT2G32190	1.16	1.8	2.66
AT2G32200	1.38	3.5	6.4
AT2G32690	38.44	92.22	94.46	glycine-rich protein 23
AT2G33580	3.07	5.03	5.73	Protein kinase superfamily protein
AT2G35658	0.65	1.51	2.22
AT2G36120	29.91	69.77	62.38	Glycine-rich protein family
AT2G38470	39.38	73.96	91.38	WRKY DNA-binding protein 33
AT2G41010	10.87	16.9	25.17	calmodulin (CAM)-binding protein of 25 kDa
AT2G41260	0.66	1.63	1.24	glycine-rich protein / late embryogenesis abundant protein (M17)
AT2G41640	12.8	27.92	25.57	Glycosyltransferase family 61 protein
AT2G41730	1.8	3.52	3.47
AT2G43570	6.33	3.66	3.62	chitinase, putative
AT2G43870	4.86	3.23	2	Pectin lyase-like superfamily protein
AT2G47890	36.78	9.26	16.37	B-box type zinc finger protein with CCT domain
AT3G02140	8.35	13.1	15.58	AFP2 (ABI five-binding protein 2) family protein
AT3G02840	0.67	1.21	1.01	ARM repeat superfamily protein
AT3G04640	6.71	16.14	24	glycine-rich protein
AT3G10930	4.2	9.47	9.98
AT3G11120	35.83	65.08	73.03	Ribosomal protein L41 family
AT3G14452	0.66	2.79	1.23
AT3G16510	2.01	3.69	4.31	Calcium-dependent lipid-binding (CaLB domain) family protein
AT3G20470	3.23	11.88	6.04	glycine-rich protein 5
AT3G22100	1.24	1.93	2.18	basic helix-loop-helix (bHLH) DNA-binding superfamily protein
AT3G23230	0.47	1.49	4.14	Integrase-type DNA-binding superfamily protein
AT3G23450	2.87	7.85	4.74
AT3G29000	2.14	4.81	6.69	Calcium-binding EF-hand family protein
AT3G44006	6.24	1.61	2.25
AT3G44260	26.39	42.05	39.92	Polynucleotidyl transferase, ribonuclease H-like superfamily protein
AT3G45730	10.12	16.7	18.68
AT3G46080	2.38	6.23	5.39	C2H2-type zinc finger family protein
AT3G46090	3.41	8.48	14.11	C2H2 and C2HC zinc fingers superfamily protein
AT3G47340	12.24	20.11	20.15	glutamine-dependent asparagine synthase 1
AT3G50480	10.29	15.86	19.93	homolog of RPW8 4
AT3G52400	9.17	15.39	23.18	syntaxin of plants 122
AT3G55500	2.14	3.64	3.51	expansin A16
AT3G55970	2.62	1.72	1.12	jasmonate-regulated gene 21
AT3G55980	75.93	120.93	176.2	salt-inducible zinc finger 1
AT3G56020	21.38	38.58	42.88	Ribosomal protein L41 family
AT3G56620	1.27	1.94	1.94	nodulin MtN21 /EamA-like transporter family protein
AT3G57530	27.61	41.7	55.11	calcium-dependent protein kinase 32
AT3G59080	12.01	18.05	24.27	Eukaryotic aspartyl protease family protein
AT3G59880	2.61	4	5.05
AT4G02970	17.52	28.01	34.18	7SL RNA1
AT4G04972	0.85	1.64	1.83
AT4G08040	2.89	4.44	7.55	1-aminocyclopropane-1-carboxylate synthase 11
AT4G08230	4.91	9.32	8.59	glycine-rich protein
AT4G11000	0.7	1.63	2.05	Ankyrin repeat family protein
AT4G13340	53.02	89.88	117.61	Leucine-rich repeat (LRR) family protein
AT4G15440	2.35	1.49	1.53	hydroperoxide lyase 1
AT4G15975	0.73	1.21	1.41	RING/U-box superfamily protein
AT4G17490	27.79	43.04	52.72	ethylene responsive element binding factor 6
AT4G18010	30.09	49.15	60.42	myo-inositol polyphosphate 5-phosphatase 2
AT4G18197	5.38	8.61	12.12	purine permease 7
AT4G19520	5.65	8.68	14.45	disease resistance protein (TIR-NBS-LRR class) family
AT4G22210	2.64	4.39	4.1	low-molecular-weight cysteine-rich 85
AT4G23180	16.49	25.81	41.88	cysteine-rich RLK (RECEPTOR-like protein kinase) 10
AT4G23220	1.01	1.86	1.97	cysteine-rich RLK (RECEPTOR-like protein kinase) 14
AT4G23810	3.49	6.09	8.22	WRKY family transcription factor
AT4G24570	24.33	49.37	73.02	dicarboxylate carrier 2
AT4G25490	1.09	1.96	2.52	C-repeat/DRE binding factor 1
AT4G26055	1.76	4.05	4.61
AT4G27280	108.62	171.15	180.83	Calcium-binding EF-hand family protein
AT4G28085	1.73	3.03	5.81
AT4G28703	2.48	4.08	4.12	RmlC-like cupins superfamily protein
AT4G29780	11.25	20.13	25.83
AT4G31800	6.22	14.11	24.91	WRKY DNA-binding protein 18
AT4G33050	11.52	17.86	20.86	calmodulin-binding family protein
AT4G34150	60.75	102.22	150.16	Calcium-dependent lipid-binding (CaLB domain) family protein
AT4G34500	11.05	6.87	6.98	Protein kinase superfamily protein
AT4G34540	3.82	2.4	2.46	NmrA-like negative transcriptional regulator family protein
AT4G34555	41.24	26.15	26.15	Ribosomal protein S25 family protein
AT4G34560	22.26	14.3	10.74
AT4G34570	10.39	6.39	5.99	thymidylate synthase 2
AT4G34610	20.75	13.45	10.29	BEL1-like homeodomain 6
AT4G34630	49.05	31.98	31.32
AT4G34640	67.69	44.89	43.91	squalene synthase 1
AT4G34670	354.72	227.27	236.12	Ribosomal protein S3Ae
AT4G34680	10.63	6.05	6.79	GATA transcription factor 3
AT4G34881	24.15	14.64	12.63
AT4G36230	0.66	2.13	1.9
AT4G37370	5.57	10.42	10.13	cytochrome P450, family 81, subfamily D, polypeptide 8
AT4G38550	11.03	17.11	21.92	Arabidopsis phospholipase-like protein (PEARLI 4) family
AT5G01100	0.7	1.1	2.06	O-fucosyltransferase family protein
AT5G03350	1.24	1.91	2.13	Legume lectin family protein
AT5G03790	0.76	1.38	1.31	homeobox 51
AT5G05290	1.03	2.11	1.64	expansin A2
AT5G06480	1.78	0.87	1.13	Immunoglobulin E-set superfamily protein
AT5G08760	5.06	7.85	9.78
AT5G10695	4.92	8.98	16.69
AT5G14110	0.88	2.15	2	Protein of unknown function (DUF 3339)
AT5G16160	1.26	2.29	1.99
AT5G19240	45.12	68.14	117.66	Glycoprotein membrane precursor GPI-anchored
AT5G20230	20.89	49.35	70.55	blue-copper-binding protein
AT5G22690	2.26	3.53	5.44	Disease resistance protein (TIR-NBS-LRR class) family
AT5G26749	1.61	2.77	2.49	C2H2 and C2HC zinc fingers superfamily protein
AT5G27420	13.96	21.78	25.54	carbon/nitrogen insensitive 1
AT5G28630	0.95	1.77	5.22	glycine-rich protein
AT5G36925	2.13	3.78	9.27
AT5G41740	4.17	7.51	11.13	Disease resistance protein (TIR-NBS-LRR class) family
AT5G49520	1.67	2.52	2.99	WRKY DNA-binding protein 48
AT5G51190	25.81	42.4	48.87	Integrase-type DNA-binding superfamily protein
AT5G52050	10.48	21.97	28.18	MATE efflux family protein
AT5G52750	3.48	7.27	8.3	Heavy metal transport/detoxification superfamily protein
AT5G52760	0.49	1.32	1	Copper transport protein family
AT5G53144	2.35	6.04	3.78
AT5G54710	2.85	4.61	9.59	Ankyrin repeat family protein
AT5G54720	1.99	3.38	8.2	Ankyrin repeat family protein
AT5G57220	5.88	9.31	23.16	cytochrome P450, family 81, subfamily F, polypeptide 2
AT5G57560	79.59	135.18	255.18	Xyloglucan endotransglucosylase/hydrolase family protein
AT5G58120	4.86	7.41	12.73	Disease resistance protein (TIR-NBS-LRR class) family
AT5G59820	14.54	25.63	32.55	C2H2-type zinc finger family protein
AT5G66070	8.89	13.51	18.48	RING/U-box superfamily protein
AT5G66210	14.65	22.73	30.16	calcium-dependent protein kinase 28
AT5G66650	11.88	19	19.13	Protein of unknown function (DUF607)
AT5G66815	1.89	0.99	1.13
AT5G67450	3.02	4.54	4.74	zinc-finger protein 1
ATCG00050	8.5	14.48	19.37	ribosomal protein S16
ATCG00120	15.47	23.78	30.86	ATP synthase subunit alpha
ATCG00130	31	52.09	65.55	ATPase, F0 complex, subunit B/B', bacterial/chloroplast
ATCG00140	42.48	64.06	81.19	ATP synthase subunit C family protein
ATCG00170	2.79	4.2	4.85	DNA-directed RNA polymerase family protein
ATCG00210	57.27	127.73	128.53	electron transporter, transferring electrons within cytochrome b6/f complex of photosystem IIs
ATCG00330	234.23	358.36	373.4	chloroplast ribosomal protein S14
ATCG00360	18.29	29.19	37.33	Tetratricopeptide repeat (TPR)-like superfamily protein
ATCG00500	2.1	3.64	4.63	acetyl-CoA carboxylase carboxyl transferase subunit beta
ATCG00520	7.47	12.04	17.2	unfolded protein binding
ATCG00560	36.59	65.53	89.91	photosystem II reaction center protein L
ATCG00570	28.72	51.35	64.33	photosystem II reaction center protein F
ATCG00600	13.92	23.13	26.73	PETG
ATCG00690	22.38	39.28	45.18	photosystem II reaction center protein T
ATCG01000	2.1	5.57	5.49	Ycf1 protein
ATCG01040	2.83	4.58	5.37	Cytochrome C assembly protein
ATCG01050	6.09	9.2	10.89	NADH-Ubiquinone/plastoquinone (complex I) protein
ATCG01060	14.68	22.28	31.97	iron-sulfur cluster binding;electron carriers;4 iron, 4 sulfur cluster binding
ATCG01070	13.78	23	27.41	NADH-ubiquinone/plastoquinone oxidoreductase chain 4L
ATMG00070	2.03	3.78	3.21	NADH dehydrogenase subunit 9
ATMG00640	1.27	2.21	2.3	hydrogen ion transporting ATP synthases, rotational mechanism;zinc ion binding
ATMG00650	1.72	4.5	3.36	NADH dehydrogenase subunit 4L
ATMG00650	1.72	4.5	3.36	NADH dehydrogenase subunit 4L
